# Supplementary material for: Expression analysis of the osteoarthritis genetic susceptibility locus mapping to an intron of the MCF2L gene and marked by the polymorphism rs11842874
Source: BMC Med Genet. 2015 Nov 19;16:108. doi: 10.1186/s12881-015-0254-2 (PMC4653905; doi:10.1186/s12881-015-0254-2)
Supplement: Additional file 1: — Details of the patients studied in this report for A) qPCR analysis and B) RNA sequencing analysis. (XLSX 22 kb) [file 12881_2015_254_MOESM1_ESM.xlsx]

## Sheet: Patient data
	Additional Table 1A. Details of the patients used in this study for qPCR analysis, including phenotype, tissue used, joint site, age at surgery, sex and genotype at rs11842874 where possible.
	Patient number	Phenotype	Tissue	Joint site	Age at surgery (years)	Sex	Genotype at rs11842874
	1	OA	Cartilage	knee	71	M	-
	2	OA	Synovium	knee	71	F	AA
	3	OA	Fat pad	knee	43	F	AA
	4	OA	Fat pad	knee	69	M	AA
	5	OA	Cartilage	knee	76	M	AA
	6	OA	Synovium	knee	55	F	AA
	7	OA	Cartilage	knee	63	M	-
	8	OA	Synovium	knee	81	M	AA
	9	OA	Cartilage	knee	68	F	-
	10	OA	Fat pad	knee	65	F	AG
	11	OA	Synovium	knee	75	M	AA
	12	OA	Fat pad & Synovium	knee	64	F	AA
	13	OA	Fat pad & Synovium	knee	79	F	AA
	14	OA	Synovium	knee	66	F	AA
	15	OA	Synovium	knee	60	F	AA
	16	OA	Fat pad	knee	64	M	AA
	17	OA	Synovium	knee	70	M	AA
	18	OA	Cartilage & Synovium	knee	73	F	AA
	19	OA	Synovium	knee	74	M	AA
	20	OA	Cartilage	knee	68	F	GG
	21	OA	Cartilage	knee	69	F	AG
	22	OA	Synovium	knee	65	F	AG
	23	OA	Fat pad	knee	57	M	AA
	24	OA	Fat pad	knee	64	M	AA
	25	OA	Cartilage & Fat pad	knee	60	F	AA
	26	OA	Cartilage	knee	78	F	AG
	27	OA	Cartilage	knee	78	M	AG
	28	OA	Fat pad	knee	72	F	AG
	29	OA	Cartilage & Fat pad & Synovium	knee	79	F	AG
	30	OA	Synovium	knee	57	M	AA
	31	OA	Synovium	knee	56	M	AA
	32	OA	Cartilage	knee	56	M	-
	33	OA	Synovium	knee	55	F	AA
	34	OA	Fat pad	knee	65	F	AA
	35	OA	Synovium	knee	72	M	AG
	36	OA	Fat pad	knee	71	F	AA
	37	OA	Cartilage	hip	72	F	AA
	38	OA	Cartilage	knee	86	M	-
	39	OA	Cartilage	knee	80	F	-
	40	OA	Fat pad	knee	67	F	AA
	41	OA	Cartilage	knee	71	M	-
	42	OA	Fat pad	knee	67	M	AA
	43	OA	Cartilage	knee	67	M	-
	44	OA	Cartilage	knee	81	F	-
	45	OA	Cartilage	knee	80	F	-
	46	OA	Cartilage	knee	64	F	-
	47	OA	Cartilage	knee	80	F	AA
	48	OA	Cartilage	hip	71	F	-
	49	OA	Cartilage	knee	72	M	-
	50	OA	Cartilage	hip	71	M	AA
	51	OA	Cartilage	knee	73	F	AA
	52	OA	Cartilage	hip	66	M	AA
	53	OA	Cartilage	knee	69	M	AG
	54	OA	Cartilage	knee	69	F	-
	55	OA	Cartilage	knee	58	F	-
	56	OA	Cartilage & Synovium	knee	60	F	AG
	57	OA	Cartilage	knee	60	F	-
	58	OA	Fat pad	knee	78	M	AA
	59	OA	Cartilage	knee	53	M	AA
	60	OA	Fat pad	knee	65	M	AA
	61	OA	Cartilage	hip	85	M	AA
	62	OA	Cartilage	knee	79	F	AA
	63	OA	Cartilage	knee	79	F	-
	64	OA	Fat pad	knee	67	M	AA
	65	OA	Cartilage	knee	88	F	AA
	66	OA	Cartilage	knee	88	F	-
	67	OA	Fat pad	knee	65	M	AA
	68	OA	Fat pad & Synovium	knee	85	M	AA
	69	OA	Fat pad	knee	70	M	AA
	70	OA	Fat pad	knee	55	F	AA
	71	OA	Cartilage	knee	59	F	-
	72	OA	Cartilage	knee	63	M	AG
	73	OA	Fat pad	knee	55	M	AA
	74	OA	Synovium	knee	79	F	AA
	75	OA	Cartilage	knee	71	F	AG
	76	OA	Cartilage	knee	71	F	-
	77	OA	Fat pad	knee	48	F	AA
	78	OA	Fat pad	knee	49	M	AA
	79	OA	Cartilage	knee	61	F	-
	80	OA	Cartilage	knee	67	M	AA
	81	OA	Cartilage	knee	83	M	AG
	82	OA	Cartilage	knee	83	M	-
	83	OA	Cartilage	knee	64	F	AA
	84	OA	Cartilage	hip	59	M	AA
	85	OA	Cartilage	knee	65	M	AA
	86	OA	Cartilage	knee	68	M	AA
	87	OA	Cartilage	knee	72	F	AA
	88	OA	Cartilage	knee	70	F	AG
	89	OA	Fat pad	knee	61	F	AA
	90	OA	Cartilage	knee	85	M	AA
	91	OA	Cartilage	knee	85	M	-
	92	OA	Fat pad	knee	76	F	AA
	93	OA	Cartilage	knee	76	F	-
	94	OA	Cartilage	knee	72	F	AA
	95	OA	Fat pad	knee	60	F	AA
	96	OA	Fat pad	knee	70	F	AA
	97	OA	Cartilage	hip	76	F	AA
	98	OA	Fat pad	knee	71	F	AA
	99	OA	Cartilage	knee	72	F	AA
	100	OA	Cartilage	hip	59	F	AA
	101	OA	Cartilage	hip	90	M	AA
	102	OA	Fat pad	knee	78	F	AA
	103	OA	Cartilage	knee	73	F	AA
	104	OA	Cartilage	knee	73	F	-
	105	OA	Fat pad	knee	68	F	AA
	106	OA	Fat pad & Synovium	knee	55	F	AG
	107	OA	Cartilage	knee	63	F	AA
	108	OA	Synovium	knee	82	F	AA
	109	OA	Cartilage	knee	82	F	-
	110	OA	Synovium	knee	56	M	AG
	111	OA	Cartilage	knee	56	M	-
	112	OA	Cartilage	knee	69	M	-
	113	OA	Cartilage	knee	68	F	AG
	114	OA	Fat pad	knee	70	F	AA
	115	OA	Cartilage	knee	76	M	AA
	116	OA	Fat pad	knee	34	F	AA
	117	OA	Fat pad	knee	57	M	AA
	118	OA	Cartilage	hip	78	M	AA
	119	OA	Fat pad	knee	79	F	AG
	120	OA	Fat pad	knee	78	F	AA
	121	OA	Fat pad	knee	77	F	AA
	122	OA	Fat pad	knee	69	M	AA
	123	OA	Fat pad	knee	62	F	AA
	124	OA	Fat pad	knee	69	F	AA
	125	OA	Fat pad	knee	69	M	AA
	126	OA	Fat pad	knee	65	F	AA
	127	OA	Fat pad	knee	67	M	AA
	128	OA	Fat pad	knee	63	M	AA
	129	OA	Cartilage	knee	67	F	-
	130	OA	Fat pad	knee	65	M	AG
	131	OA	Fat pad	knee	77	M	AA
	132	OA	Fat pad	knee	72	F	AA
	133	OA	Fat pad	knee	82	F	AA
	134	OA	Cartilage	knee	76	F	AA
	135	OA	Cartilage	knee	54	M	AG
	136	OA	Cartilage	knee	54	M	AG
	137	OA	Fat pad	knee	65	F	AA
	138	OA	Cartilage	knee	66	F	AG
	139	OA	Cartilage	knee	78	F	AA
	140	OA	Cartilage	hip	67	F	AA
	141	OA	Cartilage & Synovium	knee	58	M	AA
	142	OA	Cartilage	knee	70	F	AA
	143	OA	Cartilage	knee	68	F	AA
	144	OA	Cartilage	knee	79	M	AA
	145	OA	Cartilage	knee	67	M	GG
	146	OA	Cartilage & Synovium	hip	68	F	AG
	147	OA	Cartilage	knee	63	F	AA
	148	OA	Cartilage	knee	87	F	AA
	149	OA	Cartilage	knee	57	F	AA
	150	OA	Cartilage	knee	68	M	AA
	151	OA	Cartilage	knee	75	M	AA
	152	OA	Synovium	knee	62	M	AA
	153	OA	Cartilage	knee	55	M	AA
	154	OA	Cartilage	knee	62	M	AA
	155	OA	Cartilage	knee	54	M	AA
	156	OA	Cartilage	knee	64	M	AA
	157	OA	Cartilage	knee	76	F	AA
	158	OA	Cartilage	knee	74	F	AG
	159	OA	Synovium	knee	55	M	AA
	160	OA	Cartilage	knee	55	M	AA
	161	OA	Cartilage & Synovium	knee	50	M	AA
	162	OA	Cartilage & Synovium	knee	75	M	AA
	163	OA	Cartilage	knee	56	F	AA
	164	OA	Cartilage	knee	77	F	AA
	165	OA	Cartilage	knee	55	M	AA
	166	OA	Cartilage	hip	89	F	AA
	167	OA	Cartilage	knee	67	F	AA
	168	OA	Cartilage	hip	76	F	AA
	169	OA	Cartilage	knee	68	F	AA
	170	OA	Cartilage	hip	77	F	AG
	171	OA	Cartilage	knee	79	F	AA
	172	OA	Cartilage & Synovium	knee	62	F	AA
	173	OA	Cartilage	hip	62	F	AG
	174	OA	Cartilage	knee	70	F	AA
	175	OA	Synovium	knee	62	F	AA
	176	OA	Cartilage	hip	79	F	AA
	177	OA	Synovium	knee	62	F	AA
	178	OA	Synovium	knee	68	F	AA
	179	OA	Synovium	knee	59	F	AG
	180	OA	Synovium	knee	77	M	AG
	181	OA	Cartilage	hip	73	M	AA
	182	OA	Synovium	knee	75	F	AA
	183	OA	Synovium	knee	87	M	AA
	184	OA	Synovium	knee	70	M	AG
	185	OA	Synovium	knee	80	M	AA
	186	OA	Synovium	knee	65	M	AA
	187	OA	Fat pad & Synovium	knee	72	M	AA
	188	OA	Synovium	knee	51	F	AG
	189	OA	Synovium	knee	62	F	AG
	190	OA	Synovium	knee	67	M	AA
	191	OA	Fat pad	knee	72	F	AA
	192	OA	Fat pad & Synovium	knee	62	F	AA
	193	OA	Synovium	knee	67	M	AA
	194	OA	Synovium	knee	68	M	AA
	195	OA	Synovium	knee	71	F	AA
	196	OA	Synovium	knee	62	M	AG
	197	OA	Synovium	knee	66	F	AA
	198	OA	Synovium	knee	53	F	AA
	199	OA	Synovium	knee	53	M	AA
	200	OA	Synovium	knee	57	M	AG
	201	OA	Synovium	knee	49	M	AA
	202	OA	Synovium	knee	54	F	AG
	203	OA	Synovium	knee	75	F	AA
	204	OA	Synovium	knee	71	F	AA
	205	OA	Fat pad	knee	73	M	AA
	206	OA	Synovium	knee	64	M	AG
	207	OA	Synovium	knee	73	F	GG
	208	OA	Fat pad & Synovium	knee	63	F	AA
	209	OA	Synovium	knee	72	F	AA
	210	OA	Synovium	knee	61	M	AA
	211	OA	Synovium	knee	77	F	AA
	212	OA	Synovium	knee	71	M	AA
	213	OA	Synovium	knee	79	F	AA
	214	OA	Synovium	knee	77	M	AG
	215	OA	Synovium	knee	75	M	AA
	216	OA	Synovium	knee	60	M	AA
	217	OA	Synovium	knee	61	F	AA
	218	OA	Synovium	knee	52	F	AA
	219	OA	Synovium	knee	76	M	AA
	220	OA	Synovium	knee	76	M	AG
	221	OA	Synovium	knee	66	F	AA
	222	OA	Synovium	knee	82	F	AA
	223	OA	Synovium	knee	85	M	AA
	224	OA	Synovium	knee	61	M	AG
	225	OA	Synovium	knee	73	F	AA
	226	OA	Synovium	knee	60	M	AG
	227	OA	Synovium	knee	54	M	AA
	228	OA	Synovium	knee	70	F	AG
	229	OA	Synovium	knee	51	F	AA
	230	OA	Synovium	knee	66	F	AA
	231	OA	Synovium	knee	81	F	AG
	232	OA	Fat pad	knee	81	F	AA
	233	OA	Synovium	knee	66	M	AA
	234	OA	Synovium	knee	67	F	AA
	235	OA	Synovium	knee	65	F	AA
	236	OA	Synovium	knee	68	M	AA
	237	OA	Synovium	knee	79	M	AA
	238	OA	Synovium	knee	81	M	AA
	239	OA	Synovium	knee	58	F	AA
	240	OA	Synovium	knee	87	F	AA
	241	OA	Synovium	knee	67	M	AA
	242	OA	Fat pad	knee	65	F	AA
	243	OA	Fat pad	knee	58	M	AA
	244	OA	Fat pad	knee	75	M	AA
	245	OA	Fat pad	knee	71	M	AA
	246	OA	Fat pad	knee	73	F	AA
	247	OA	Synovium	knee	55	F	AA
	248	OA	Fat pad	knee	70	F	AA
	249	OA	Fat pad	knee	62	F	AA
	250	OA	Fat pad & Synovium	knee	82	F	AA
	251	OA	Fat pad	knee	88	F	AA
	252	NOF	Cartilage	Hip	79	F	-
	253	NOF	Cartilage	Hip	68	F	-
	254	NOF	Cartilage	Hip	77	F	-
	255	NOF	Cartilage	Hip	73	F	-
	256	NOF	Cartilage	Hip	83	F	-
	257	NOF	Cartilage	Hip	84	F	-
	258	NOF	Cartilage	Hip	82	F	-
	259	NOF	Cartilage	Hip	76	M	-
	260	NOF	Cartilage	Hip	83	F	-
	261	NOF	Cartilage	Hip	68	F	-
	262	NOF	Cartilage	Hip	85	M	-
	263	NOF	Cartilage	Hip	78	F	-
	264	NOF	Cartilage	Hip	74	M	-
	265	NOF	Cartilage	Hip	84	F	-
	266	NOF	Cartilage	Hip	78	F	-
	267	NOF	Cartilage	Hip	75	M	-
	268	NOF	Cartilage	Hip	83	F	-
	269	NOF	Cartilage	Hip	78	F	-
	270	NOF	Cartilage	hip	95	F	AA
	Additional Table 1B. Details of the patients used in this study for cartilage RNA sequencing analysis, including phenotype, tissue used, joint site, age at surgery and sex.
	Patient ID	Phenotype	Tissue	Joint site	Age at surgery (years)	Sex	Genotype at rs11842874
	271	OA	Cartilage	hip	76	F	-
	272	OA	Cartilage	hip	83	F	-
	273	OA	Cartilage	hip	78	F	-
	274	OA	Cartilage	hip	83	F	-
	275	OA	Cartilage	hip	60	F	-
	276	OA	Cartilage	hip	55	F	-
	277	OA	Cartilage	hip	82	F	-
	278	OA	Cartilage	hip	72	F	-
	279	OA	Cartilage	hip	72	F	-
	280	NOF	Cartilage	hip	85	F	-
	281	NOF	Cartilage	hip	71	F	-
	282	NOF	Cartilage	hip	81	F	-
	283	NOF	Cartilage	hip	72	F	-
	284	NOF	Cartilage	hip	84	F	-
	285	NOF	Cartilage	hip	94	F	-
